# Supplementary material for: Relationship between Preoperative Red Cell Distribution Width and Prolonged Postoperative Use of Catecholamines in Minimally Invasive Mitral Valve Surgery Patients: A Retrospective Cohort Study
Source: J Clin Med. 2024 Sep 26;13(19):5736. doi: 10.3390/jcm13195736 (PMC11476661; doi:10.3390/jcm13195736)
Supplement: Supplementary file 1 [file jcm-13-05736-s001.zip]

Archive with 1 entries (1 files):
- jcm-3197973-supplementary.pdf
